# Supplementary material for: DWV Infection in vitro Using Honey Bee Pupal Tissue
Source: Front Microbiol. 2021 Feb 10;12:631889. doi: 10.3389/fmicb.2021.631889 (PMC7902917; doi:10.3389/fmicb.2021.631889)
Supplement: Supplementary file 5 [file Table_1.XLSX]

## Sheet: Up-regulated genes
List of up-regulated genes in the heads of brown thorax pupae
Gene ID	Log2 fold change	Adjusted P-value
LOC551259	2.38163	0
LOC408583	2.40062	0
LOC408430	2.41442	0
Gat-a	2.81755	0
LOC410398	2.85629	0
LOC408830	2.97741	0
LOC408937	2.98846	0
LOC413858	3.0704	0
LOC725936	3.09149	0
LOC408420	3.22373	0
LOC100577682	3.29251	0
TpnCI	3.30459	0
LOC410482	3.47843	0
LOC113218812	3.48233	0
LOC100577783	3.49551	0
LOC551502	3.50251	0
LOC409814	3.59467	0
LOC410021	3.64294	0
TpnI	3.71957	0
LOC100576703	3.75319	0
LOC724838	3.7567	0
LOC725019	3.82569	0
LOC409821	3.85405	0
LOC410096	3.90349	0
LOC100576722	3.92324	0
LOC102653800	4.03924	0
LOC408696	4.06466	0
Per	4.07973	0
LOC410365	4.08517	0
LOC102653655	4.10319	0
LOC413481	4.11949	0
LOC408536	4.16322	0
LOC410638	4.28009	0
LOC724382	4.2972	0
LOC408510	4.55517	0
LOC724398	4.58052	0
LOC100576934	4.63289	0
LOC726725	4.64992	0
TpnCIIb	4.65402	0
C1q-VP	4.70047	0
LOC411285	4.71604	0
TpnT	4.73662	0
LOC724749	4.85033	0
LOC100577562	4.85652	0
LOC408414	4.86451	0
LOC552154	4.93586	0
LOC409787	5.04253	0
LOC725239	5.06142	0
LOC113218867	5.10098	0
LOC409881	5.15783	0
LOC411273	5.21181	0
LOC725148	5.22496	0
LOC102654371	5.2431	0
LOC107965706	5.24838	0
LOC410038	5.34644	0
LOC551176	5.40641	0
CSP3	5.45489	0
LOC551369	5.48345	0
LOC411207	5.66369	0
LOC100578586	5.71302	0
LOC409843	5.77433	0
TyHyd	5.77881	0
Grp	5.78239	0
LOC727010	5.93171	0
LOC107965367	5.9939	0
LOC726353	6.01626	0
LOC409826	6.1936	0
LOC411622	6.40896	0
LOC409805	6.42535	0
LOC726072	6.53381	0
LOC725164	6.59169	0
LOC102655220	6.67124	0
LOC552457	6.9323	0
LOC410058	7.28655	0
LOC100576488	7.30968	0
LOC725547	7.31543	0
LOC100576936	7.52606	0
LOC724624	7.70687	0
LOC408395	7.96022	0
LOC102654146	9.10898	0
CPF2	9.11734	0
LOC727392	9.40404	0
LOC552320	9.62331	0
LOC552773	10.2462	0
CPR14	10.3129	0
LOC100576152	10.612	0
LOC409002	11.1299	0
CPR5	11.1855	0
LOC409602	11.2611	0
LOC413936	4.26585	1.31e-305
LOC412013	3.54098	5.09e-304
LOC552558	9.12118	6.09e-302
LOC410204	2.33378	4.26e-301
Cpap3-d	2.99409	4.75e-300
LOC409598	3.02478	3.43e-298
LOC100577498	3.54895	3.97e-297
Tspan6	2.86	1.85e-296
LOC412220	4.10265	8.82e-295
LOC408972	4.12487	8.05e-292
LOC725051	7.97967	7.51e-290
LOC724642	4.19318	7.1e-286
LOC726321	3.08952	8.22e-280
LOC552020	2.06069	1.08e-274
LOC726990	5.2265	2.93e-267
LOC410211	2.77168	7.66e-267
LOC413478	3.51148	1.36e-266
LOC408722	2.12821	4.56e-266
LOC412862	3.59113	3.11e-265
LOC724293	3.16404	1.21e-262
LOC412735	5.32888	4.02e-262
LOC100577456	2.41896	6.41e-262
LOC725683	5.96643	6.64e-261
LOC724608	4.28594	1.26e-258
LOC726995	3.19208	1.98e-258
LOC411282	1.95914	8.84e-258
LOC100578730	7.66145	7.34e-257
LOC408547	2.26086	9.87e-257
LOC408394	3.70399	4.24e-251
LOC410620	2.43013	1.55e-250
LOC409646	4.39901	4.19e-248
LOC408817	4.80345	4.51e-246
LOC102655762	3.02431	8.66e-244
LOC409492	3.14649	1.39e-243
LOC552489	2.97727	3.57e-243
LOC410515	3.85459	2.2e-242
LOC725732	2.41486	4.95e-242
LOC726450	3.60617	4.72e-240
LOC552209	2.91243	3.7e-238
LOC726668	4.36761	6.79e-235
LOC552124	3.97727	1.83e-233
LOC724776	6.59561	2.73e-229
LOC725627	3.51489	3.7e-228
LOC726262	2.53528	1.36e-226
LOC100577019	2.41099	1.69e-226
LOC409060	3.7307	3.64e-226
LOC100578478	4.20583	5.25e-226
LOC550899	2.336	2.33e-225
LOC725318	3.09288	1.29e-223
apd-3	8.59853	3.69e-222
LOC410465	5.69976	5.37e-221
LOC411846	3.35936	9.36e-221
LOC409962	8.05711	1.85e-220
LOC551806	4.24492	6.59e-219
LOC552190	5.21685	5.18e-217
LOC724488	2.18573	2.05e-216
GlnS	1.7913	4.71e-215
LOC413324	1.81288	1.32e-211
CPR19	4.71559	2.73e-211
LOC410259	2.484	4.89e-211
LOC724464	3.40773	3.79e-210
LOC113219370	4.99513	7.34e-209
LOC408400	3.03736	8.26e-209
LOC102656583	2.93184	3.98e-207
GstS4	4.29197	1.62e-204
LOC551553	4.11678	6.24e-204
LOC409300	2.11451	1.13e-200
LOC102655520	4.7265	1.36e-198
LOC102656294	4.13555	1.12e-197
LOC412925	6.825	1.3e-197
LOC411657	7.02424	3.59e-197
LOC408797	2.19214	5.14e-197
LOC100578514	3.38904	5.36e-197
LOC113218932	5.9702	1.4e-196
LOC100578300	2.95138	1.41e-195
LOC113218568	2.98441	5.6e-193
LOC409468	2.84262	1.26e-192
LOC724919	2.50988	2.55e-190
LOC100577409	2.44854	5.85e-189
LOC725588	2.85691	1.69e-185
LOC410979	2.84706	2.17e-185
LOC409852	1.75788	2.72e-185
LOC408365	1.72392	1.21e-182
LOC113219372	4.91078	1.39e-182
LOC409327	2.60147	2.89e-182
LOC409919	2.25556	5.22e-182
LOC107964845	3.08618	7.68e-182
Eaat-2	2.50499	6.8e-181
LOC113218605	2.59603	2.12e-180
LOC102655710	3.84556	2.51e-179
LOC551089	8.97578	4.24e-178
LOC409077	2.30792	3.2e-177
LOC726322	3.47576	1.85e-172
LOC113219054	2.31528	1.14e-169
LOC412074	2.65137	6.1e-169
LOC550791	1.76171	8.12e-169
LOC725782	1.81971	3.83e-167
LOC410566	3.80185	2.14e-163
Obp10	1.93872	8.62e-163
LOC552277	2.49882	1.87e-161
LOC413560	2.91205	5.8e-161
LOC551572	3.81522	3.68e-160
LOC409187	1.70237	4.04e-160
LOC411396	1.89651	4.37e-160
LOC724481	2.43143	1.3e-158
LOC408871	3.36751	2.56e-158
LOC410976	3.29044	1.25e-157
LOC550687	2.17616	1.63e-157
LOC100576418	8.41559	1.75e-155
LOC552844	2.1941	2.27e-155
LOC725439	5.06203	4.73e-155
LOC412279	2.0918	9.04e-155
LOC551799	2.14844	3.16e-154
LOC107964020	2.82492	6.83e-154
LOC725578	3.0093	3.06e-152
LOC410821	2.73838	3.54e-152
LOC100576569	2.31898	4.09e-152
LOC410788	2.61458	4.23e-152
LOC410227	2.60688	4.28e-152
LOC411083	1.75518	4.66e-151
LOC725823	10.7708	1.27e-148
LOC408935	1.89328	1.31e-148
LOC725346	4.11179	1.31e-148
CTL5	6.60101	2.66e-147
LOC726696	4.43928	3.23e-147
LOC107963970	3.92825	6.52e-147
LOC725387	1.48159	7.84e-147
LOC413190	3.6115	5.65e-145
LOC409631	3.95372	4.82e-144
LOC102654257	5.62412	1.47e-142
LOC552157	3.21711	1.55e-142
LOC726793	3.10274	9.52e-142
LOC409238	2.54795	1.01e-141
LOC409784	2.26265	1.47e-141
LOC107965147	2.08998	4.08e-141
LOC725069	2.93713	3.62e-140
LOC411888	3.46068	1.58e-139
LOC100577045	2.0767	3.42e-138
LOC552447	1.75824	5.55e-138
LOC410498	1.46841	7.93e-138
LOC408592	2.06174	3.2e-137
LOC100578664	3.95789	1.06e-136
LOC726554	3.87661	1.45e-136
LOC552685	9.58476	2.11e-135
LOC724563	2.75104	4.57e-135
LOC551737	1.62504	7.55e-134
LOC410555	1.99179	7.95e-134
LOC408544	3.91949	3.71e-133
Wat	3.97653	1.41e-131
LOC408432	2.68167	1.58e-131
LOC409845	2.71037	4.36e-131
LOC411978	9.10962	1.68e-130
LOC102656585	1.66382	2.68e-130
LOC409970	1.64656	1.01e-129
LOC552193	3.69705	4.08e-129
LOC408695	2.13575	1.08e-128
LOC412401	1.57674	1.32e-127
LOC725710	3.30642	1.33e-127
LOC100577381	6.14687	6.74e-127
LOC408863	1.64735	1.38e-126
LOC100578816	3.23163	1.15e-125
LOC100859932	1.60997	1.63e-123
LOC100578144	7.94775	1.22e-120
Tpx-4	2.03885	3.59e-120
LOC100577504	2.82488	4.46e-120
LOC408981	2.33504	7.35e-120
LOC408821	1.66338	1.22e-119
LOC412914	1.6604	1.26e-119
LOC408680	1.63374	2.8e-119
LOC726860	1.75878	3.27e-118
LOC725033	2.14659	1.12e-117
LOC408277	5.7648	1.25e-117
LOC726229	12.5777	1.42e-117
LOC412777	1.90187	3.72e-117
LOC100578557	3.41128	3.97e-117
LOC551604	2.10093	1.6e-116
LOC724717	2.8989	5.83e-116
LOC100576826	1.7448	9.37e-116
LOC410736	6.04467	1.43e-115
TpnCIIa	5.86769	1.8e-115
LOC409628	2.27191	5.54e-115
LOC725353	3.48581	1.28e-113
LOC725899	1.76837	1.32e-113
LOC552608	1.78303	5.62e-113
LOC100576982	3.58725	7.09e-113
LOC551970	2.09105	8.66e-113
LOC409789	4.81262	1.35e-112
LOC408421	3.54781	5.86e-112
LOC102656354	1.30949	2.3e-111
Cyp4g11	3.25835	5.48e-111
LOC408643	1.65327	1.15e-110
LOC409016	1.73669	1.23e-110
LOC413128	2.10398	1.34e-110
CPR22	10.6676	2.13e-110
LOC408970	1.99695	2.99e-110
LOC411114	1.56019	6.7e-110
LOC409816	1.77141	9.34e-110
LOC724432	1.64002	4.14e-109
LOC406114	3.7561	4.53e-108
LOC726323	1.68015	4.55e-108
LOC102655228	1.71626	9.6e-108
LOC410375	1.99589	1.04e-107
LOC100577030	2.54556	7.92e-107
LOC100576508	5.38279	1.62e-106
LOC100576895	4.51133	2.12e-106
LOC409963	1.28469	2.77e-106
LOC411732	2.60512	3.02e-106
LOC726032	1.70506	1.35e-104
LOC409666	1.84329	1.75e-104
LOC725192	2.07499	1.91e-104
LOC102654355	3.50062	3.18e-104
LOC408551	1.53827	1.03e-103
LOC409091	2.12741	2.4e-103
LOC100578587	9.09918	3.73e-103
LOC408286	1.33272	6.52e-103
LOC102656611	6.02005	2.86e-102
LOC100578925	2.13629	3.22e-102
GluCl	1.29846	4.44e-102
LOC551360	2.45027	4.65e-102
LOC725682	2.50252	4.88e-102
LOC413679	3.29716	1.02e-101
LOC408992	1.38663	1.12e-101
LOC724552	3.46903	2.9e-101
LOC413906	1.58368	4.57e-101
LOC410402	7.39715	6.88e-101
LOC406096	1.47418	3.04e-100
LOC551356	1.36009	4.11e-100
LOC408576	1.7243	4.8e-100
LOC408299	2.24443	1.01e-99
LOC408942	1.36677	1.87e-99
LOC724934	5.4656	7.17e-99
LOC551684	1.15779	3.15e-98
LOC409682	1.57159	7.13e-98
LOC411602	2.57775	1.02e-97
LOC412222	5.48938	8.68e-97
LOC552276	2.79255	9.03e-97
LOC102655332	3.507	1.09e-96
LOC408567	1.62132	1.28e-96
CPR28	6.84636	3.34e-96
LOC551680	2.55193	3.41e-96
LOC107964089	3.39386	5.4e-96
LOC410884	11.3206	5.88e-96
LOC408532	4.5286	1.19e-95
LOC551044	3.23608	6.02e-95
LOC102654949	2.26874	1.88e-94
LOC724546	1.68146	2.13e-94
LOC552326	2.01622	2.74e-94
LOC552048	1.48645	6.04e-94
LOC100576666	2.30564	1.09e-93
LOC409640	1.71816	2.24e-93
LOC725089	6.86717	9.46e-93
LOC551541	1.41684	1.06e-92
LOC552377	1.9627	1.21e-92
Cac	2.00993	1.25e-92
LOC551463	2.00249	3.91e-92
Gfat2	1.52771	4.45e-92
LOC550732	1.84206	4.72e-92
LOC100578899	1.52069	4.93e-92
LOC100576805	1.61211	5.52e-92
LOC107965237	2.01599	3.45e-91
LOC408552	2.01387	4.92e-91
LOC726094	12.7662	1.26e-90
LOC411113	1.17108	1.91e-90
LOC107964828	3.30023	3.86e-90
LOC724580	4.27068	4.54e-90
LOC551496	3.7589	6.96e-90
LOC102655814	3.65843	3.93e-89
LOC726441	2.92295	1.29e-88
LOC411288	1.4523	1.83e-88
Y-h	8.14752	2.51e-88
LOC408446	1.58659	3.04e-88
LOC552257	1.62491	6.87e-87
LOC100577576	1.44601	7.77e-87
LOC552758	1.6503	1.5e-86
LOC408835	1.47506	1.95e-86
LOC410867	1.51394	3.55e-86
LOC102654715	2.71085	5.49e-86
LOC411597	1.70069	1.49e-85
Apd-2	12.2133	2.77e-85
LOC726987	2.56215	3.13e-85
LOC724583	1.68182	7.74e-85
LOC411183	1.35076	9.07e-85
LOC413386	2.38793	1.76e-84
LOC408470	1.54531	2e-84
LOC409051	1.71755	3.44e-84
LOC100576504	2.11643	4.05e-84
LOC408465	1.34183	6.61e-84
LOC413721	1.5709	6.78e-84
LOC102656448	2.88972	1.22e-83
LOC726060	1.19062	1.77e-83
Camkii	1.35575	4.43e-83
LOC412968	1.27597	4.93e-83
LOC102655100	1.03839	5.77e-83
LOC411488	1.19039	6.22e-83
LOC724405	2.23162	1.41e-82
LOC551651	1.46168	3.09e-82
LOC410293	2.39426	3.88e-82
LOC409695	2.69392	9.53e-82
LOC413749	2.07472	2.28e-81
LOC408914	1.48163	2.3e-81
LOC724433	2.51784	3.88e-81
LOC102656656	2.90504	1.43e-80
LOC725621	2.50508	2.1e-80
LOC409697	1.34701	3.58e-80
LOC413204	4.04851	3.75e-80
LOC100576118	9.41437	9.73e-80
LOC551527	3.20339	1.08e-79
Tg	3.7623	1.57e-79
LOC412907	1.56977	9.54e-79
LOC411348	1.3862	1.09e-78
LOC726126	2.40853	1.24e-78
LOC410022	1.15094	1.72e-78
LOC551663	1.31171	1.87e-77
LOC552724	1.8816	1.93e-77
LOC408727	2.47792	2.99e-77
LOC726786	3.13279	1.23e-76
LOC552577	2.06456	9.3e-76
LOC724418	7.22444	1.06e-75
LOC409949	2.1526	1.54e-75
ATP5G2	1.02979	2.53e-75
LOC408868	4.10487	3.35e-75
LOC100578072	5.39337	3.49e-75
LOC408741	1.95104	3.96e-75
LOC409851	1.5928	5.6e-75
LOC551039	1.30443	6.42e-75
LOC101664701	1.48421	1.86e-74
ACSF2	2.70676	2.04e-74
LOC727205	1.72749	2.14e-74
LOC102654111	2.07031	2.45e-74
LOC551261	1.36001	2.87e-74
LOC551904	1.30575	9.7e-74
LOC408563	1.28358	1.37e-73
LOC409176	8.01589	1.72e-73
LOC412965	1.32117	2.08e-73
LOC413113	2.45323	2.79e-73
LOC724867	4.34879	5.21e-73
LOC725082	2.10562	8.82e-73
LOC413543	2.20504	1.76e-72
LOC724274	2.3317	6.5e-72
TyrR	2.1874	8.95e-72
LOC409318	1.50427	1.21e-71
LOC551252	1.94475	1.37e-71
LOC411664	4.97065	5.69e-71
LOC726230	1.47007	9.13e-71
LOC410237	1.40667	1.52e-70
LOC100577254	1.75871	1.91e-70
LOC411159	2.69203	2.32e-70
LOC727302	2.76224	7.2e-70
LOC100577229	6.94991	1.42e-69
LOC410824	1.4666	1.43e-69
LOC102656821	13.9133	2.36e-69
LOC409530	2.32355	3.27e-69
LOC409818	1.50617	5.37e-69
Pkc	1.24097	5.49e-69
LOC411864	1.01921	5.6e-69
LOC551905	7.53741	6.34e-69
LOC725542	4.49037	2.72e-68
LOC726307	1.11011	4.17e-68
LOC726155	7.94971	7.64e-68
LOC412465	1.64298	1.04e-67
LOC409972	1.48235	1.33e-67
LOC725453	1.02302	1.35e-67
LOC411570	1.43773	1.73e-67
LOC100576956	1.5335	2.01e-67
LOC725255	2.87651	3.29e-67
LOC408369	1.62714	3.34e-67
LOC727146	1.47527	4.22e-67
LOC410733	3.42884	4.56e-67
LOC412630	1.43163	6.11e-67
Hbg3	2.6394	8.25e-67
LOC408666	1.39712	1.98e-66
Uqcr11	1.34643	2.6e-66
SIFR	2.55989	3.1e-66
LOC113218918	7.90542	3.19e-66
LOC724706	1.2636	3.88e-66
LOC409780	1.7708	3.96e-66
LOC413994	1.57829	8.14e-66
LOC727502	2.33308	8.95e-66
LOC412838	1.27466	1e-65
LOC409019	1.616	1.45e-65
Y-f	1.37515	1.78e-65
LOC725178	2.21189	3.16e-65
LOC102655429	6.72752	3.79e-65
LOC724860	3.59395	5.37e-65
LOC100577920	2.81829	6.34e-65
LOC408614	1.45922	6.86e-65
LOC100577959	1.90028	8.63e-65
LOC551323	1.47385	9.48e-65
LOC551619	1.95743	2.1e-64
LOC409511	1.50651	2.21e-64
LOC408809	1.54206	2.28e-64
LOC409307	2.01081	7.29e-64
LOC102655810	8.9706	1.28e-63
LOC409159	1.71736	1.36e-63
LOC552110	1.5803	1.57e-63
LOC727145	12.6068	3.16e-63
LOC551428	1.75516	3.55e-63
LOC411387	6.30576	4.13e-63
LOC406105	12.2923	4.27e-63
LOC100576700	2.11302	5.71e-63
mGlutR1	1.94848	6.31e-63
LOC726451	3.18691	1.01e-62
LOC411958	1.7942	1.67e-62
Ndufs1	1.10102	2.24e-62
LOC410947	5.8368	3.13e-62
LOC102654271	2.8228	3.76e-62
LOC410373	1.30524	5.47e-62
LOC408427	1.25775	5.84e-62
LOC409655	1.12543	6.74e-62
LOC725804	7.95222	7.15e-62
LOC413340	1.15419	7.67e-62
LOC408428	2.11666	1.45e-61
LOC408837	1.30658	2.41e-61
LOC413410	1.36692	2.45e-61
LOC408804	1.39079	2.73e-61
LOC409931	1.86051	4.3e-61
LOC408989	1.93554	1.26e-60
LOC410371	1.55629	2.91e-60
Cpap3-c	1.54916	2.94e-60
LOC102655819	2.35172	4.3e-60
LOC411294	2.09205	4.65e-60
LOC413429	1.29995	6.41e-60
LOC413670	1.97612	7.05e-60
LOC724300	2.23729	9.8e-60
LOC724636	2.35557	1.94e-59
LOC411214	2.25776	2.18e-59
LOC100578719	5.52799	2.96e-59
LOC552636	1.56794	4.84e-59
LOC100578770	4.30882	1.13e-58
LOC409604	1.59757	1.34e-58
LOC726978	1.98805	1.82e-58
LOC724761	1.77915	2.88e-58
LOC725703	2.85418	3.07e-58
LOC409163	8.69734	3.85e-58
LOC100578953	1.39087	6.94e-58
LOC410326	1.39835	1.46e-57
LOC726201	1.7917	1.75e-57
LOC551093	1.01204	1.88e-57
LOC550915	2.20186	2.29e-57
Ef-1a-f1	1.16165	6.35e-57
LOC410725	1.25562	7.29e-57
LOC724569	3.77072	7.72e-57
LOC726206	12.852	1.78e-56
For	1.12169	1.79e-56
LOC100578368	4.4782	2.09e-56
LOC413071	1.76638	3.17e-56
LOC410368	1.44714	3.77e-56
LOC410581	5.5824	4.24e-56
LOC552128	1.38996	8.42e-56
LOC724592	1.40571	1.39e-55
LOC725892	3.39793	1.4e-55
LOC100577847	1.25124	2.62e-55
LOC551757	1.13371	3.15e-55
LOC726276	1.30845	3.41e-55
LOC551866	1.05693	3.65e-55
LOC726953	2.89393	4.12e-55
LOC726185	14.2334	8.96e-55
Glob1	2.05541	1.6e-54
LOC552261	2.1285	3.19e-54
LOC727170	4.0779	3.21e-54
LOC410261	2.32248	4.17e-54
LOC107964061	2.2965	5.21e-54
LOC410517	1.28612	7.31e-54
LOC410092	1.77924	7.5e-54
LOC410896	1.8396	8.43e-54
LOC412890	1.27241	9.66e-54
LOC411586	1.28057	9.82e-54
LOC408462	1.30895	1.37e-53
LOC102655392	3.03885	1.6e-53
Lop1	9.69837	1.72e-53
LOC100577901	2.14227	1.84e-53
Ac3	1.20017	2.73e-53
LOC100577165	5.28364	4.12e-53
LOC409792	1.01932	4.48e-53
LOC726134	2.82581	4.89e-53
LOC102656198	2.24108	5.44e-53
LOC409930	1.03514	7.09e-53
LOC409712	1.13985	1.43e-52
LOC552419	1.39783	2.07e-52
LOC102656594	1.73139	2.59e-52
Hiscl1	2.39416	3e-52
LOC411181	2.62433	3.43e-52
LOC725038	1.07574	6.09e-52
LOC412993	1.19194	7.22e-52
LOC409020	1.05754	1.25e-51
LOC726495	1.36183	1.37e-51
LOC100578822	2.12791	2.26e-51
LOC102654281	2.14696	2.31e-51
LOC409638	1.21729	2.38e-51
Uvop	1.42007	3.36e-51
LOC409708	1.66395	3.38e-51
LOC412748	1.21725	6.09e-51
JHBP-1	5.00276	6.09e-51
LOC100577517	1.46161	6.97e-51
LOC551993	1.19878	7.8e-51
LOC408449	1.74073	9.81e-51
LOC725404	1.04762	1.5e-50
LOC551617	1.01397	1.7e-50
LOC726115	2.06275	1.72e-50
LOC413054	1.67112	4.58e-50
LOC100576547	1.94238	5.18e-50
LOC100302106	1.00274	8.24e-50
LOC726069	1.48816	8.81e-50
LOC411599	2.38837	9.23e-50
LOC410744	3.72569	1.09e-49
LOC413575	1.34026	1.3e-49
LOC726045	1.38137	1.39e-49
LOC725660	5.53433	1.55e-49
LOC113218934	2.5265	2.39e-49
LOC725309	12.4645	4.18e-49
LOC102655512	3.78725	4.41e-49
LOC413014	1.08896	5.43e-49
LOC551028	5.80595	9.66e-49
LOC724835	1.74476	1.57e-48
LOC409956	1.13111	2.1e-48
LOC410341	1.22558	2.14e-48
LOC412694	1.08577	2.53e-48
LOC100577082	1.52076	3.61e-48
LOC100577092	1.44647	4.17e-48
LOC100578625	7.6437	4.62e-48
LOC100577798	2.77368	6.58e-48
LOC100576355	1.72349	6.76e-48
LOC413332	1.34868	7.25e-48
LOC726228	1.65154	7.45e-48
LOC410626	3.23917	1.18e-47
LOC411199	1.86344	1.61e-47
LOC552421	1.34065	1.74e-47
LOC409087	1.1878	2.45e-47
LOC551280	1.93201	3e-47
LOC725015	1.17424	3.83e-47
LOC100578484	1.5262	4.74e-47
LOC413605	1.22766	5.49e-47
Gycbeta1	1.65472	5.59e-47
Syt1	1.07171	5.75e-47
LOC102655072	1.14107	6.91e-47
LOC410539	2.10553	8.47e-47
LOC410236	1.26166	8.67e-47
LOC726920	6.66044	9.17e-47
LOC100578680	1.05825	9.18e-47
LOC725816	1.52894	1.6e-46
LOC411202	1.30875	2.24e-46
LOC726514	1.95387	3.85e-46
Ip3k	1.18263	4.56e-46
LOC551494	1.12297	4.85e-46
LOC412665	1.26219	5.26e-46
LOC102655319	3.83471	7.03e-46
LOC406124	1.38891	7.57e-46
LOC411048	1.23801	9.32e-46
LOC412876	1.54514	1.03e-45
LOC102653763	1.58388	1.65e-45
LOC726829	1.53134	1.86e-45
LOC412328	1.2626	3.5e-45
LOC726737	3.36319	5.45e-45
LOC113219195	12.0019	6.45e-45
LOC102653894	2.47475	7.95e-45
LOC726758	2.68917	8.28e-45
LOC724876	1.69197	8.7e-45
LOC408681	1.70838	1.05e-44
LOC409649	3.13298	1.74e-44
LOC724449	1.97327	3.13e-44
LOC412215	1.59497	3.68e-44
LOC410006	2.24963	4.95e-44
LOC100578618	6.31257	1.1e-43
LOC552249	1.08258	1.39e-43
LOC412810	1.54482	2.32e-43
LOC113218517	2.21446	2.67e-43
LOC102654970	1.43899	3.67e-43
LOC724548	1.15725	4.43e-43
LOC414032	1.75111	4.45e-43
LOC408963	2.06261	1.1e-42
Cry2	1.27338	1.44e-42
LOC409546	1.35139	1.5e-42
LOC552708	1.24832	1.51e-42
LOC113219268	1.02932	2.81e-42
Y-y	5.06444	5.25e-42
LOC410526	6.31908	5.28e-42
LOC412675	1.02652	5.44e-42
LOC409553	2.82198	5.46e-42
LOC107964025	1.35318	6.85e-42
LOC726121	1.82275	7.32e-42
LOC409513	1.30955	7.84e-42
CPR17	8.63429	8.43e-42
LOC551103	1.03638	1.73e-41
LOC102656664	4.1491	2.3e-41
LOC550964	2.39488	2.44e-41
LOC102656070	1.25772	3.76e-41
LOC724747	2.0519	4.38e-41
LOC408841	1.06282	4.75e-41
LOC100578420	1.49955	6.07e-41
LOC725144	1.5091	1.17e-40
LOC726044	1.07034	1.29e-40
LOC409043	1.07318	1.53e-40
LOC102654777	2.03918	1.63e-40
LOC412541	1.20482	2.06e-40
LOC100578613	4.57593	3.07e-40
LOC408971	1.04952	3.1e-40
LOC726101	1.53823	3.52e-40
LOC725489	4.57104	4.42e-40
LOC550667	1.07005	4.84e-40
LOC727110	4.2221	7.24e-40
LOC408822	1.4361	9.03e-40
LOC725668	2.10663	1.3e-39
LOC413043	1.859	1.94e-39
osp	1.07697	5.02e-39
LOC551649	2.78923	5.29e-39
LOC408381	1.19338	5.55e-39
LOC100188904	5.24776	6.38e-39
LOC726792	6.03315	6.46e-39
LOC408641	4.60537	7.16e-39
LOC102655078	4.07749	8.31e-39
LOC408934	1.54937	1.14e-38
LOC408844	1.0159	3.44e-38
LOC726260	2.01543	3.79e-38
LOC408315	1.02939	4.07e-38
CytC	1.1346	4.18e-38
LOC100578913	1.58677	4.21e-38
LOC726068	1.02172	6.53e-38
brp	1.40153	7.7e-38
LOC724541	1.50825	1.16e-37
LOC410662	1.41259	1.84e-37
LOC409999	3.03938	1.99e-37
LOC552216	3.14507	2.07e-37
LOC409793	1.04465	2.12e-37
LOC725848	1.31464	2.3e-37
LOC412197	2.26776	3.09e-37
LOC100577347	1.40528	3.85e-37
LOC113218647	1.34944	7.68e-37
LOC408329	1.06658	7.83e-37
LOC551883	1.13235	9.22e-37
LOC408902	1.27499	1.27e-36
LOC724304	1.17132	1.37e-36
LOC726240	1.78545	1.42e-36
LOC410406	3.40269	1.86e-36
MsrA	1.2471	2.38e-36
LOC100577833	1.4184	2.63e-36
LOC100576683	1.3849	2.74e-36
LOC410148	1.00677	3.62e-36
LOC409203	1.19662	4.04e-36
LOC551628	1.39873	4.7e-36
Tpi	1.02131	5.42e-36
Tk	2.26022	6.75e-36
LOC100576129	1.08187	7.58e-36
LOC408288	1.41455	1.04e-35
LOC724629	1.98549	1.04e-35
LOC725775	1.03371	1.05e-35
LOC724220	1.9323	1.24e-35
LOC413582	1.47103	1.58e-35
Dop1	1.19795	1.7e-35
LOC724847	1.3865	1.85e-35
LOC410336	1.34339	2.89e-35
LOC551086	1.62649	2.91e-35
LOC100577986	1.16194	3.25e-35
LOC107965415	1.73513	3.52e-35
LOC725541	5.99301	4.41e-35
LOC100577047	1.35174	4.76e-35
Pgrp-s2	4.82032	4.82e-35
LOC725108	2.24883	6.7e-35
LOC725417	3.23267	1.1e-34
LOC726414	1.07142	1.2e-34
LOC726803	3.1826	1.29e-34
LOC408766	1.05142	1.45e-34
LOC410489	3.04843	1.58e-34
LOC725421	1.5536	3.25e-34
LOC724521	4.27413	4.14e-34
LOC551544	2.62187	4.98e-34
LOC413675	1.2188	5.45e-34
LOC113219366	4.72211	6.61e-34
LOC552799	3.03912	7.29e-34
LOC413428	1.25177	9.53e-34
LOC726913	1.2237	1.2e-33
LOC411343	1.44959	1.68e-33
LOC102654968	4.19068	1.75e-33
LOC409674	1.02281	1.89e-33
LOC412475	1.23601	2.38e-33
LOC409424	1.18528	2.54e-33
LOC727237	2.27139	2.81e-33
LOC726204	1.39619	3.73e-33
LOC550970	1.16404	4.97e-33
LOC725253	1.09849	6.62e-33
LOC408561	1.16745	7.58e-33
LOC100577343	1.22569	8.54e-33
LOC409173	5.57518	8.58e-33
LOC552477	1.31846	1.1e-32
LOC551395	1.62905	2.21e-32
LOC552028	1.40982	2.23e-32
LOC551950	1.18608	2.53e-32
sGC-alpha1	1.82021	2.89e-32
LOC551761	1.22521	4.12e-32
LOC100576134	1.72354	4.61e-32
LOC551632	5.30235	5.08e-32
LOC100578519	1.06398	7.47e-32
LOC107965368	5.33206	1.09e-31
LOC725614	1.39074	1.11e-31
LOC725530	1.23157	1.14e-31
LOC113218956	3.6392	1.5e-31
LOC413782	1.33636	2.65e-31
LOC551582	3.0202	2.86e-31
B-gluc1	1.10247	3.97e-31
LOC409257	1.16058	4.79e-31
LOC551458	1.28628	4.87e-31
LOC408699	1.01562	5.79e-31
LOC411613	2.45522	6.6e-31
LOC107964589	1.62138	6.97e-31
LOC725818	3.02333	7.82e-31
LOC725594	3.71802	7.86e-31
Lop2	4.65485	9.57e-31
LOC726401	1.41169	1.4e-30
LOC102655639	2.55381	1.53e-30
LOC412768	4.34979	1.82e-30
LOC727647	1.12098	2.37e-30
LOC412148	1.05349	2.44e-30
Obp18	11.1141	2.49e-30
LOC413159	1.14214	3.27e-30
CPR3	1.90871	3.79e-30
LOC102653784	4.81418	3.79e-30
Blop	2.4357	4.5e-30
LOC550984	1.08722	4.81e-30
LOC100576157	2.85394	5.84e-30
LOC410943	1.72	6.64e-30
LOC413048	7.38663	6.88e-30
LOC726864	6.64122	8.24e-30
LOC409759	2.97011	9.6e-30
LOC724386	2.86047	1.27e-29
LOC411633	1.25011	1.34e-29
LOC408587	4.12826	1.41e-29
LOC113218809	1.83706	1.82e-29
LOC102655268	2.92395	2.49e-29
LOC409228	1.08703	2.75e-29
LOC726283	1.61567	3.06e-29
LOC410278	1.06477	3.31e-29
LOC726529	1.3017	3.35e-29
LOC552097	1.36535	3.74e-29
LOC100576502	2.12715	4.03e-29
LOC551631	1.06914	4.21e-29
LOC410140	1.19054	4.38e-29
LOC411729	1.26733	4.61e-29
LOC727311	1.60841	6.07e-29
LOC724211	2.80298	6.49e-29
LOC725701	1.38258	6.84e-29
LOC725289	1.04493	7.01e-29
LOC100578218	1.14816	7.8e-29
Syt20	4.87517	9.13e-29
LOC100576193	2.68853	9.98e-29
LOC100578814	3.15175	1.01e-28
LOC100576961	2.09525	1.55e-28
LOC725942	1.02928	1.74e-28
LOC725860	1.28562	2.09e-28
LOC725616	1.74875	2.39e-28
LOC100578782	1.05807	3.36e-28
LOC726823	1.05334	4.79e-28
LOC409781	1.46168	5.24e-28
LOC412808	2.8867	5.42e-28
LOC410417	1.19905	5.88e-28
LOC726320	1.90783	5.93e-28
LOC113218863	4.9299	5.97e-28
LOC551758	1.84541	7.8e-28
LOC100576916	1.77705	1.01e-27
LOC107965449	1.84832	1.03e-27
LOC100576258	2.36918	1.22e-27
LOC413056	1.48182	2.06e-27
LOC409769	1.02866	3.09e-27
LOC409678	2.38763	3.25e-27
LOC113219314	1.38519	3.31e-27
LOC408787	1.36723	4.2e-27
LOC551516	1.05227	4.91e-27
LOC102654246	4.90477	5.04e-27
LOC725926	1.00888	5.93e-27
LOC551872	1.11138	6.34e-27
LOC726119	2.10696	7.5e-27
LOC724328	1.04911	8.03e-27
LOC102656618	1.90463	8.59e-27
LOC726316	1.3119	1.25e-26
LOC409131	1.08553	1.41e-26
LOC724114	2.64312	1.87e-26
LOC100578890	1.03591	2.15e-26
LOC100577522	1.38339	2.35e-26
Adk1	1.77773	2.69e-26
LOC408494	1.56159	3.86e-26
LOC413666	1.2329	4.72e-26
LOC724780	2.79192	5.18e-26
LOC100577377	1.81378	6.1e-26
LOC724286	1.40907	6.95e-26
LOC413698	2.41627	7.19e-26
LOC100577273	1.43388	7.44e-26
LOC725978	2.11786	8.05e-26
LOC724917	4.52915	8.7e-26
Apd-1	11.0315	8.76e-26
LOC494509	1.27611	1.04e-25
LOC551137	1.33485	1.08e-25
LOC725238	1.60238	1.3e-25
CPR11	2.64125	1.49e-25
LOC409361	1.06695	1.5e-25
LOC100578121	1.62555	3.04e-25
CPR27	2.92943	3.33e-25
LOC725420	6.06879	4.31e-25
LOC724762	1.61659	5.71e-25
LOC409624	1.12674	6.75e-25
LOC411630	1.47501	7.2e-25
LOC409292	1.02282	8.13e-25
LOC100578389	2.26558	1.02e-24
LOC410282	1.08957	1.61e-24
LOC724252	1.16772	1.78e-24
LOC410479	1.22213	3.49e-24
LOC726297	1.16996	4.29e-24
LOC410041	1.25434	4.29e-24
LOC411771	1.13478	6.04e-24
LOC724904	2.11673	6.59e-24
LOC408306	1.05681	1.01e-23
Grd	1.15384	1.15e-23
LOC413186	1.55647	1.16e-23
LOC413590	2.48382	1.28e-23
LOC724612	3.76912	1.87e-23
LOC409740	3.04039	2.74e-23
LOC726289	1.25352	2.76e-23
LOC725688	1.75271	2.78e-23
LOC411223	3.02094	2.8e-23
LOC409903	1.50106	3.25e-23
LOC409650	8.63076	3.61e-23
LOC100576425	1.58718	3.71e-23
LOC100578708	1.38202	3.98e-23
LOC551533	1.53088	4.15e-23
LOC551804	1.40839	4.31e-23
LOC113218848	7.89155	5.64e-23
LOC413697	1.1083	7.1e-23
Glurb	1.20157	1.12e-22
LOC552407	1.3218	1.78e-22
LOC725882	3.51072	1.88e-22
LOC102656248	2.77312	2.33e-22
LOC411494	1.26233	3.66e-22
LOC413740	1.01136	4.25e-22
LOC102654158	4.08064	4.57e-22
LOC100577359	7.81401	4.92e-22
LOC409557	1.01587	5.61e-22
LOC409448	3.62588	5.76e-22
LOC726863	4.92092	7.8e-22
LOC413369	1.14056	8.62e-22
Apd-3	8.58928	1.08e-21
Gat-1B	1.04444	1.32e-21
LOC410748	1.09608	1.32e-21
LOC411376	3.237	1.42e-21
LOC113219283	1.12411	1.49e-21
LOC726031	2.0222	1.8e-21
LOC413914	1.2919	1.83e-21
LOC409204	2.14474	1.88e-21
LOC100579047	9.363	2.31e-21
LOC100576901	3.32367	2.37e-21
LOC102655356	2.44958	2.9e-21
LOC726463	5.21598	3.17e-21
LOC100578044	5.6137	4.14e-21
LOC552611	1.06951	4.45e-21
LOC410532	1.6177	7.02e-21
LOC552711	1.66047	7.72e-21
LOC724334	7.29975	7.98e-21
LOC725261	1.82668	8.66e-21
LOC725343	1.25689	1.2e-20
LOC411614	3.46184	1.21e-20
LOC413264	1.08227	1.34e-20
LOC552490	1.17022	1.4e-20
LOC100577712	1.13765	1.71e-20
LOC726925	4.88363	2.48e-20
LOC408618	1.23406	3.3e-20
LOC100576947	3.24086	3.38e-20
LOC100576484	2.11668	3.67e-20
LOC411385	1.00759	4.37e-20
LOC107964006	2.96237	4.43e-20
LOC727199	1.23966	4.68e-20
LOC552058	1.84449	5.32e-20
LOC412996	3.84844	8.14e-20
LOC113218548	1.93275	9.77e-20
LOC102653609	3.75265	1.2e-19
LOC100578031	1.0178	1.68e-19
LOC411054	1.14957	1.7e-19
LOC724735	13.4137	1.79e-19
LOC550735	1.51174	2.09e-19
LOC413210	3.68198	3.47e-19
LOC410370	2.16151	3.8e-19
LOC100577912	1.44067	3.83e-19
LOC413574	1.11257	4.07e-19
LOC726001	4.61475	4.2e-19
LOC410480	1.30872	4.38e-19
LOC102656186	5.02167	7.33e-19
LOC102655890	5.5109	7.79e-19
LOC725246	1.17553	8.67e-19
LOC727546	3.86589	9.19e-19
LOC725241	1.4878	1.12e-18
CYP6AQ1	4.32827	1.64e-18
LOC726236	2.94305	2.11e-18
LOC100577607	1.5899	2.3e-18
LOC552078	4.11738	2.67e-18
LOC725479	1.61424	2.77e-18
cact1	1.18981	2.83e-18
LOC408302	1.12195	4.35e-18
LOC724756	1.00402	5.81e-18
LOC413083	12.845	5.87e-18
LOC411506	2.2994	7.36e-18
LOC724602	2.4655	7.61e-18
LOC551232	1.65708	9.82e-18
LOC102656244	2.37185	1.27e-17
LOC725783	2.39375	1.45e-17
LOC102654014	1.19549	1.54e-17
LOC725456	4.97788	1.65e-17
LOC102654084	1.17295	1.69e-17
LOC724936	1.2353	1.89e-17
LOC552195	1.46368	1.89e-17
LOC113219111	1.12258	2.41e-17
LOC100577363	2.12193	2.47e-17
LOC413274	3.86402	2.63e-17
LOC550724	1.09599	3.32e-17
LOC413106	2.18111	3.43e-17
Amel_8916	2.16614	3.78e-17
LOC411176	1.03764	3.91e-17
LOC408650	1.24644	4.86e-17
LOC725017	6.749	5.9e-17
nAChRa4	1.48593	7.31e-17
LOC551529	1.19109	7.73e-17
LOC107965317	8.85663	1.08e-16
LOC551802	4.10666	1.25e-16
LOC411358	3.92794	1.31e-16
LOC726165	2.56022	1.5e-16
LOC100578699	1.84119	1.63e-16
LOC726733	1.03422	1.92e-16
LOC100576428	3.15496	1.98e-16
LOC100576614	1.28023	2.07e-16
LOC725380	3.63347	2.1e-16
LOC551845	1.9085	2.36e-16
LOC724823	1.1968	2.43e-16
LOC107963995	1.20446	3.23e-16
LOC100578382	2.05972	4.07e-16
LOC725622	1.67839	4.1e-16
LOC113218599	1.38889	4.28e-16
Dat	1.66124	4.73e-16
LOC412767	2.21467	4.93e-16
LOC409089	1.15532	5.46e-16
LOC100577758	3.43173	7.07e-16
LOC724721	2.5667	9.36e-16
LOC726724	1.05035	1.1e-15
LOC551079	1.38804	1.17e-15
LOC725838	2.90718	1.27e-15
LOC410802	1.09935	1.34e-15
LOC726646	1.17221	1.35e-15
LOC724126	2.50397	1.48e-15
LOC100576985	1.3527	1.63e-15
LOC113218555	8.56843	1.84e-15
LOC551930	1.71734	2.02e-15
LOC726903	1.86016	4.38e-15
LOC552588	1.03364	5.46e-15
LOC412825	1.84971	5.5e-15
LOC726672	1.07752	6.9e-15
LOC411065	1.2479	7.24e-15
LOC100576330	6.43181	7.47e-15
LOC410189	1.23007	8.51e-15
LOC100577492	1.54949	9.15e-15
LOC107964762	1.58345	1.05e-14
LOC100577698	4.79178	1.36e-14
LOC100576284	5.32845	1.5e-14
LOC408663	1.10556	1.92e-14
LOC726421	1.46173	2.05e-14
LOC413829	1.27737	2.41e-14
LOC102654936	2.13389	2.43e-14
LOC551571	3.28153	2.82e-14
LOC100577387	1.26294	3.11e-14
LOC727293	1.40986	3.19e-14
LOC410454	4.49785	3.3e-14
LOC550691	5.52437	4.32e-14
LOC410780	1.24789	5.65e-14
LOC726611	2.31928	6.8e-14
LOC410380	2.08671	6.96e-14
LOC551217	1.07647	7.1e-14
LOC100576924	1.11915	7.63e-14
Kr	1.48116	7.68e-14
LOC410114	1.01066	7.81e-14
LOC113218519	1.56253	7.82e-14
LOC412540	1.91254	8.11e-14
LOC725690	1.78789	9.65e-14
LOC724654	5.22413	9.95e-14
LOC410948	2.13122	1.14e-13
LOC410915	2.76359	1.14e-13
LOC102655712	2.83433	1.37e-13
LOC409608	1.37367	1.49e-13
LOC551098	1.16092	1.59e-13
LOC107965179	1.99269	1.83e-13
LOC724993	7.82447	2.17e-13
LOC411519	2.41643	2.29e-13
LOC100578928	2.17989	2.42e-13
LOC113219256	1.45519	2.43e-13
LOC102656464	1.3205	2.69e-13
LOC412986	1.17334	2.84e-13
LOC724367	1.25989	3.09e-13
LOC412276	1.00692	3.22e-13
LOC413117	1.92675	3.56e-13
LOC100576963	1.01959	5.06e-13
LOC726294	1.54344	5.5e-13
LOC409966	1.03343	5.82e-13
LOC552639	1.04255	9.96e-13
LOC725345	1.38432	1.08e-12
LOC102654488	1.11281	1.21e-12
LOC724911	3.4828	1.3e-12
LOC100576894	1.13576	2.11e-12
CPR6	2.1307	2.13e-12
LOC552357	1.27725	2.2e-12
LOC726097	3.18111	2.24e-12
LOC409899	1.23746	2.25e-12
LOC412177	1.0679	2.41e-12
LOC413153	1.12544	2.67e-12
LOC551967	1.00797	3.35e-12
LOC727021	3.58555	3.81e-12
LOC100576748	2.8905	3.86e-12
LOC411188	2.32504	4.01e-12
LOC410405	1.85394	5.1e-12
LOC725219	2.58192	6.04e-12
LOC411611	1.90032	7.62e-12
LOC724864	2.41744	9.24e-12
LOC725891	1.56773	1.48e-11
LOC725225	1.50252	1.7e-11
LOC412263	1.14069	1.76e-11
LOC552149	1.13138	2.28e-11
LOC551938	1.8529	2.3e-11
LOC409565	1.17048	3.15e-11
LOC413060	1.70625	3.32e-11
LOC551879	4.73061	3.35e-11
LOC410452	3.3494	3.6e-11
LOC727358	1.00847	4.04e-11
LOC113219394	1.49822	4.34e-11
LOC724952	2.55061	6.33e-11
LOC727028	3.79561	6.48e-11
LOC100578779	1.79106	9.19e-11
LOC102655243	2.45382	9.19e-11
CSP4	3.3798	9.66e-11
LOC102656489	1.6142	1.03e-10
LOC102653988	1.73565	1.09e-10
LOC413785	1.57203	1.18e-10
LOC100578990	1.07703	1.46e-10
LOC113218919	1.7694	1.5e-10
LOC102655352	1.4889	1.59e-10
LOC725729	9.56593	1.7e-10
LOC727129	1.40575	1.76e-10
LOC725758	1.62404	2.48e-10
LOC100579021	1.23439	2.67e-10
LOC411760	1.33745	2.76e-10
LOC726950	3.09443	2.85e-10
LOC107965562	1.2287	2.87e-10
LOC551850	1.38013	3.26e-10
Gr10	2.52172	3.37e-10
LOC100578703	1.02743	3.45e-10
LOC100577026	1.17804	4.24e-10
LOC100576781	1.24719	4.31e-10
LOC551046	4.91522	4.42e-10
LOC725283	3.38948	4.74e-10
LOC726411	1.16644	5.01e-10
LOC552130	2.37343	5.1e-10
LOC100577883	4.10855	5.17e-10
LOC100578137	4.97001	5.39e-10
LOC725305	5.08263	5.5e-10
LOC102653873	2.96364	6.25e-10
LOC100576096	1.56678	1.01e-09
LOC113218907	1.08167	1.05e-09
LOC102656473	2.48873	1.37e-09
LOC100577410	1.12897	1.38e-09
LOC725260	1.05985	1.58e-09
LOC100576662	2.40945	1.72e-09
LOC100576702	3.31491	1.86e-09
LOC102654212	4.5455	2.18e-09
LOC102656247	1.88199	2.25e-09
LOC100576796	3.41509	2.25e-09
LOC102655203	1.02846	2.27e-09
Obp2	4.06912	2.34e-09
LOC100577385	1.91631	2.76e-09
sGCbeta-3	1.28625	2.88e-09
Jhe	1.84862	2.99e-09
LOC100576742	3.07711	3.25e-09
LOC410745	2.09994	4.08e-09
LOC552217	2.70702	4.63e-09
LOC724705	2.33518	4.81e-09
LOC100576986	2.81115	4.84e-09
LOC727131	7.08619	4.87e-09
LOC100577527	1.89169	5.42e-09
LOC411036	1.00821	5.66e-09
LOC100576288	1.07413	6.18e-09
LOC409835	1.49641	6.35e-09
LOC102653764	1.73175	7.38e-09
LOC100576172	2.20949	9.76e-09
LOC408538	2.95329	1.03e-08
LOC107963989	2.28047	1.04e-08
LOC113218518	6.10548	1.09e-08
LOC100576902	1.45072	1.27e-08
LOC113218672	1.87879	1.3e-08
Mrjp1	5.83365	1.7e-08
Or170	2.42311	1.83e-08
LOC100576730	1.74373	1.88e-08
LOC100576820	1.23058	2.01e-08
Obp4	8.52594	2.01e-08
LOC100577748	2.28352	2.07e-08
LOC727165	11.2201	2.09e-08
LOC725765	1.34125	2.38e-08
LOC725973	1.25997	2.41e-08
LOC102654427	5.60988	2.77e-08
LOC724227	1.44638	2.83e-08
LOC412923	1.90091	2.96e-08
LOC724890	1.19213	3.23e-08
PPO	1.11661	3.64e-08
LOC409512	1.10586	3.65e-08
LOC100578668	3.54669	5.47e-08
LOC411467	1.11056	5.48e-08
Obp5	6.89951	5.48e-08
LOC724561	4.09981	5.68e-08
5-ht7	1.78267	6.06e-08
LOC100576473	8.65119	6.26e-08
LOC102655306	2.86468	6.29e-08
LOC413816	1.29039	7.13e-08
LOC408474	1.84004	7.16e-08
LOC100578724	4.63833	7.62e-08
LOC100576597	2.33583	1.38e-07
LOC725175	4.23083	1.54e-07
LOC412883	1.40696	1.65e-07
LOC408320	1.87087	1.83e-07
LOC724616	1.3084	1.84e-07
LOC411021	2.22353	1.86e-07
LOC408586	1.77728	2.28e-07
LOC724626	1.16999	2.67e-07
LOC102656570	2.67599	4.62e-07
LOC107965630	5.30769	5.79e-07
LOC100577064	1.30044	6.67e-07
Obp3	8.16245	7.37e-07
LOC552761	2.94736	7.57e-07
LOC107965608	1.40763	8.64e-07
LOC107964911	3.308	1.14e-06
Akhr	1.02532	1.51e-06
Obp21	7.94304	1.67e-06
LOC726981	1.775	1.94e-06
LOC727444	2.52593	2.61e-06
LOC725997	3.76666	2.65e-06
LOC410801	1.98301	3.03e-06
LOC412444	1.95196	3.83e-06
LOC408317	1.64804	4.49e-06
LOC113219112	5.07703	5.56e-06
LOC100578617	1.82489	6.53e-06
LOC725963	1.18461	7.09e-06
LOC726783	3.95637	7.45e-06
LOC100577239	1.13509	7.96e-06
LOC409619	1.3441	1.21e-05
LOC552418	2.35459	1.23e-05
LOC102654436	1.32394	1.41e-05
LOC100577112	1.8622	1.56e-05
LOC100576236	3.67406	1.59e-05
Or30	1.11234	1.75e-05
LOC724313	6.91808	1.75e-05
LOC113218522	3.50673	1.86e-05
LOC100578468	4.90928	1.88e-05
LOC100576839	1.44242	1.93e-05
LOC100577772	1.62918	2.01e-05
LOC551717	1.99712	2.17e-05
LOC100576097	2.67859	2.24e-05
LOC410639	2.16099	3.54e-05
LOC107965323	2.37359	3.6e-05
LOC725364	3.97414	3.73e-05
5-HT2beta	3.24344	3.92e-05
LOC552224	1.70465	3.95e-05
LOC725036	1.15244	4.77e-05
LOC100576919	1.23265	5.39e-05
LOC102655457	3.12735	5.46e-05
Or115	1.38176	5.67e-05
LOC100578323	1.72848	5.88e-05
LOC102655663	1.24479	7.05e-05
LOC413112	4.55186	7.21e-05
LOC409096	1.31087	7.67e-05
LOC727324	2.80898	7.99e-05
LOC410925	1.1369	8.34e-05
Mrjp3	3.36463	9.01e-05
LOC100576758	7.13053	9.27e-05
LOC102655476	2.62747	9.73e-05
LOC100578524	2.73306	0.000112105
Tbh	1.12345	0.000115512
LOC409776	2.09507	0.000128424
LOC113218785	6.37478	0.000151713
LOC113218906	5.09597	0.000159378
LOC100577605	2.19697	0.000165812
LOC408508	1.66687	0.000183419
LOC107965489	1.20536	0.000196535
LOC107964791	2.9196	0.000204949
LOC113219002	1.16197	0.000209704
LOC100576217	1.5029	0.000215562
LOC725498	1.60747	0.000221218
LOC100576198	2.60761	0.000241115
LOC726871	1.1004	0.000275769
LOC413995	1.6463	0.000278394
LOC107965338	2.2327	0.000279127
LOC100577693	1.03051	0.000312438
LOC100577759	1.71098	0.000321666
Def1	3.84461	0.00034525
LOC411814	1.35611	0.000369701
LOC551656	2.37938	0.000378726
LOC107964024	6.0859	0.000402665
LOC411405	1.51251	0.000470149
LOC100577777	1.5849	0.000475825
LOC100576603	1.18401	0.000561132
LOC102655168	2.53484	0.000561864
LOC551805	4.89968	0.000565822
LOC726859	6.76919	0.000592384
LOC100578609	1.84654	0.000678852
LOC102654841	3.10406	0.000688785
LOC100577997	2.66069	0.00072105
Mrjp4	2.99239	0.000801183
LOC725209	1.25946	0.000831274
LOC551910	4.78816	0.000847593
LOC102653771	2.46039	0.000904226
Obp1	1.30018	0.000961448
LOC102656645	1.17739	0.000979613
LOC100577147	4.05129	0.00113116
LOC409425	1.44359	0.00119004
LOC100576222	1.55508	0.00136611
LOC102655563	2.22418	0.00137587
LOC409143	7.15607	0.00139327
Mrjp9	2.84028	0.00139733
LOC727642	2.05967	0.00152631
LOC100578548	1.46113	0.00169157
Eth	1.45103	0.0018317
LOC726362	6.3656	0.00191504
LOC410521	2.60302	0.00213532
LOC100578995	1.37905	0.00237918
LOC102654576	1.14431	0.00247981
LOC100577039	2.78057	0.00262809
CPR21	5.42324	0.00291433
CPR4	1.21359	0.00303577
LOC100578744	1.9232	0.00305578
LOC727037	5.39112	0.00319823
LOC100576498	1.14548	0.00324136
LOC100576182	1.2755	0.00351181
LOC102656485	1.17181	0.00378667
LOC412969	2.28413	0.00380619
LOC551929	1.27781	0.00425881
LOC100576803	2.07406	0.0045316
LOC100576638	1.39074	0.00465528
Obp16	5.26834	0.00491052
LOC725664	1.43476	0.0055804
LOC100576163	2.28057	0.0056057
LOC102654183	2.40404	0.00604835
Obp6	1.19493	0.00645938
LOC100576838	1.29315	0.00774487
LOC102653687	5.05524	0.00781694
LOC727431	3.17742	0.00808833
LOC726838	1.73744	0.00857895
LOC102654660	2.3639	0.00899953
LOC406142	2.91869	0.0090447

## Sheet: Down-regulated genes
List of down-regulated genes in the heads of brown thorax pupae
Gene ID	Log2 fold change	Adjusted P-value
LOC102655979	-10.3956	0
LOC725041	-9.02587	0
LOC411959	-6.14709	0
LOC726457	-4.90566	0
LOC410222	-3.53573	7.01e-287
LOC100577513	-5.00363	1.04e-282
LOC551848	-2.32656	7.46e-259
LOC724961	-2.52306	1.63e-254
LOC100578423	-2.40918	1.44e-235
LOC412722	-3.21157	3.66e-221
Hex110	-2.90041	6.71e-218
LOC102655844	-11.416	1.08e-214
LOC408777	-4.10757	1.67e-214
LOC725026	-7.35703	8.07e-190
LOC550941	-4.82953	1.58e-187
LOC551165	-2.26693	2.31e-175
LOC100577348	-3.77681	1.63e-169
LOC552578	-2.93133	2.95e-159
LOC408447	-1.93556	6.62e-159
LOC726874	-1.90645	6.62e-157
LOC100578920	-3.64475	8.55e-154
LOC410231	-3.63637	1.56e-150
LOC726818	-3.17148	3.3e-150
LOC100577440	-4.71195	4e-150
LOC412476	-3.58652	1.03e-142
LOC409207	-2.16483	1.84e-141
LOC410975	-2.76883	1.43e-134
LOC102653932	-4.64439	1.6e-130
LOC408775	-1.34161	1.68e-130
LOC552546	-2.71427	9.54e-124
LOC551706	-2.65781	1.18e-122
LOC408729	-2.77224	1.34e-121
LOC724378	-1.67898	3.79e-121
LOC725922	-3.62102	2.49e-118
LOC102655709	-4.42722	4.14e-117
LOC411809	-1.7001	1.28e-114
LOC552651	-2.07206	5.64e-113
LOC100577614	-4.17252	1.7e-110
LOC100578467	-1.52782	1e-108
LOC726654	-3.15826	2.03e-108
LOC102653832	-7.42378	4.77e-107
LOC100578715	-2.10347	2.77e-104
LOC724520	-2.01175	1.43e-103
LOC724832	-1.49109	4.09e-101
LOC551528	-1.5457	2.86e-100
LOC413844	-1.59226	1.05e-99
LOC100577382	-3.88559	1.74e-99
LOC100578727	-1.85032	1.96e-98
LOC412101	-1.59937	2.41e-98
LOC726513	-1.50201	4.42e-98
LOC725469	-3.32693	7.92e-98
LOC410685	-2.43168	4.37e-97
LOC102653748	-2.5909	4.74e-97
LOC724979	-3.54524	4.11e-96
CPR16	-2.07457	1.73e-95
LOC100576449	-1.78986	5.99e-95
LOC100577667	-3.01857	1.94e-93
LOC107965485	-8.24165	7.09e-93
LOC409847	-1.36017	4.36e-91
LOC552099	-3.10895	2.85e-90
LOC100578862	-4.88121	1.32e-89
LOC551506	-2.03495	3.5e-88
LOC100577909	-1.67285	7.81e-88
Eyg	-3.32557	1.99e-87
LOC552672	-4.78706	2.59e-87
LOC726510	-2.2524	5.18e-87
LOC552733	-2.74352	7e-87
LOC725480	-1.27311	2.61e-85
LOC724310	-2.3055	5.41e-84
LOC100577629	-2.42345	1.06e-81
CPR1	-4.4748	2.5e-80
LOC408280	-1.78127	4.36e-80
LOC551168	-1.52399	6.91e-79
LOC102656661	-1.8921	2.32e-77
LOC410258	-1.15285	1.46e-76
LOC100577149	-1.73735	2.58e-76
LOC409465	-1.46275	4.68e-76
LOC408690	-1.70095	1.3e-75
LOC411276	-1.82585	7.4e-75
LOC725841	-2.58727	3.13e-74
LOC409472	-1.19186	2.26e-73
LOC410369	-1.55975	1.52e-71
LOC410190	-2.27577	1.61e-70
Tsf1	-1.19502	8.01e-70
LOC550965	-3.0207	1.07e-69
LOC411086	-1.38261	2.95e-68
LOC551658	-1.25499	4.92e-68
PRF	-1.23891	2.78e-67
LOC410724	-1.42738	8.56e-67
LOC100578068	-1.27966	3.27e-65
LOC725969	-2.34756	4.68e-65
LOC410825	-1.3906	5.83e-64
LOC100577751	-2.7574	2.99e-63
LOC726651	-1.43984	3.83e-63
LOC726629	-1.41516	7.72e-63
LOC100578665	-1.84299	4.55e-62
LOC551774	-1.06591	1.49e-61
LOC551257	-1.44952	3.95e-61
LOC552637	-5.99622	6.74e-61
LOC410246	-1.29648	1.03e-60
LOC411079	-2.12863	4.28e-60
LOC551143	-1.06538	5.88e-60
LOC724653	-3.09252	9.62e-60
LOC410464	-3.8441	7.36e-58
LOC551457	-1.64765	8.81e-58
LOC551109	-1.85462	1.43e-57
LOC724998	-1.09316	1.63e-57
LOC408464	-1.29575	1.96e-57
LOC551869	-1.61238	5.24e-57
LOC410957	-1.76738	6.96e-57
LOC412888	-1.83201	1.41e-56
LOC724501	-1.13168	4.54e-56
LOC552508	-2.06795	4.61e-56
LOC552667	-1.21039	5.47e-56
LOC552709	-1.05935	2.61e-55
LOC727308	-1.13367	3.28e-55
LOC726019	-1.39706	8.17e-55
LOC100578907	-1.45389	9.57e-55
LOC100576251	-1.74952	9.15e-54
LOC100576106	-2.29467	4.44e-53
LOC102656231	-5.69677	7.71e-53
LOC100578248	-1.7385	1.26e-52
LOC412788	-2.02322	3.52e-52
LOC412187	-1.15394	1.4e-51
LOC551868	-1.63582	1.65e-51
LOC550824	-1.14142	2.73e-51
LOC410853	-1.06179	9.71e-51
LOC102656846	-1.67995	6.91e-50
LOC551265	-1.21864	8.04e-50
LOC100576186	-3.53811	1.2e-49
LOC409782	-1.24087	1.59e-49
LOC100576333	-1.35753	1.69e-49
LOC727284	-2.68959	2.72e-49
LOC552186	-1.41718	3.57e-49
LOC551711	-1.6758	2.14e-48
LOC100578356	-1.27154	3.44e-48
LOC412878	-1.01234	3.73e-48
LOC726391	-2.91297	7.99e-48
LOC551918	-1.41	2.35e-47
LOC551365	-1.56594	9.11e-46
LOC550827	-1.45989	1.85e-45
LOC726791	-1.37206	2.01e-45
LOC411099	-1.0437	2.08e-45
LOC409250	-1.71668	2.17e-45
LOC113218532	-1.58487	3.3e-45
Dsx	-1.49389	3.46e-45
LOC410273	-1.19774	6.56e-45
LOC100577365	-2.48767	1.08e-44
Fabp	-1.68565	1.29e-44
LOC411091	-1.07575	1.32e-44
LOC727298	-1.0682	4.18e-44
LOC725396	-1.04538	4.44e-44
LOC551432	-1.092	4.59e-44
LOC409590	-1.66387	1.86e-43
LOC727239	-1.17706	3.14e-43
LOC411158	-1.25	4.01e-43
LOC100576773	-4.00891	4.03e-42
LOC100576736	-1.37189	8.65e-42
LOC411104	-1.18091	1.13e-41
LOC409057	-1.7066	1.81e-41
LOC100576740	-3.3011	3.73e-41
Vhdl	-6.80125	3.75e-41
LOC100576192	-3.07791	7.96e-41
LOC100578466	-1.38928	1.7e-40
LOC100577464	-4.99707	1.94e-40
LOC551338	-1.12573	7.9e-40
LOC409265	-1.05544	8.62e-40
LOC113219398	-1.21236	1.36e-39
LOC724997	-2.02892	1.79e-39
LOC410229	-1.00777	2.06e-39
LOC100576591	-1.40216	2.1e-39
LOC726929	-2.70773	4.45e-39
LOC724640	-2.05399	6.7e-39
Apid1	-2.73575	1.61e-38
LOC551170	-1.08546	2.06e-38
LOC408782	-1.05437	1.52e-37
LOC727092	-2.37945	1.06e-36
LOC411264	-1.35594	1.18e-36
LOC102654448	-1.45665	1.57e-36
Ets97D-like	-1.04775	2.13e-36
LOC552328	-1.40693	2.2e-36
LOC410009	-1.69387	9.81e-36
LOC408884	-1.52796	1.01e-35
LOC100578220	-1.43837	1.1e-35
LOC412399	-1.4182	1.15e-35
LOC100577936	-2.16733	2e-35
LOC724466	-1.06809	2.35e-35
LOC411919	-1.82664	3.2e-35
LOC410609	-1.15595	4.84e-35
LOC100577692	-1.63216	4.92e-35
LOC412273	-3.45094	9.05e-35
LOC411450	-1.21457	5.6e-34
LOC410055	-1.11868	5.9e-34
LOC725590	-1.08573	8.17e-34
LOC724193	-2.20998	3.76e-33
LOC102653993	-1.77049	4.27e-33
LOC726180	-1.57439	1.2e-32
LOC725348	-1.01133	3.12e-32
LOC408390	-1.95628	1.04e-31
LOC408897	-1.23124	1.19e-31
LOC725362	-1.03661	3.28e-31
Obp13	-1.21343	1.03e-30
LOC550828	-2.52439	1.19e-30
LOC411336	-2.19447	1.72e-30
LOC107964338	-2.15162	1.85e-30
LOC102653936	-1.31673	2.61e-30
LOC102655889	-3.14117	2.65e-30
Hex70a	-2.91785	2.83e-30
LOC412235	-1.10793	3.02e-30
LOC413289	-1.15933	1.7e-29
18-w	-1.2342	2.31e-29
LOC410347	-1.23028	3.36e-29
LOC100576863	-1.51556	3.46e-29
LOC414037	-1.29826	3.5e-29
LOC100577221	-1.28498	8.64e-29
LOC552728	-1.68827	9.79e-29
LOC100578067	-2.15908	1.2e-28
LOC100578824	-1.95234	1.48e-28
LOC551124	-1.23309	5.31e-28
LOC726755	-3.737	9.58e-28
LOC413265	-1.09702	2.25e-27
LOC412271	-1.98743	3.55e-27
LOC724622	-1.12183	4.4e-27
LOC408406	-1.48945	9.21e-27
LOC410967	-1.27686	1.08e-26
LOC107965828	-3.58526	1.53e-26
LOC552766	-2.23536	1.53e-26
LOC410537	-1.30186	1.67e-26
LOC725254	-1.89235	3.01e-26
Hbg2	-4.48131	3.2e-26
LOC100577819	-2.16944	3.48e-26
LOC724281	-2.49522	7.06e-26
LOC100578165	-1.04514	1.26e-25
LOC100577386	-1.20077	1.29e-25
LOC412853	-1.95844	1.77e-25
LOC107964339	-2.26981	2.45e-25
LOC725966	-2.79005	4.02e-25
LOC725003	-2.30977	5.23e-25
LOC411865	-1.09692	5.84e-25
LOC410872	-1.06902	6.28e-25
LOC413466	-1.42625	9.31e-25
LOC412342	-1.0145	1.92e-24
LOC725408	-1.39995	2.34e-24
LOC100576121	-1.71751	2.88e-24
LOC100577198	-1.0468	7.62e-24
LOC725008	-1.06065	9.51e-24
LOC102653835	-8.83421	1.4e-23
LOC552313	-1.04381	1.57e-23
LOC409905	-1.21337	1.6e-23
LOC411150	-1.03248	2.22e-23
LOC726251	-1.00878	2.23e-23
LOC726189	-1.48177	2.92e-23
LOC100576194	-1.63319	4.45e-23
LOC725154	-1.99506	6.08e-23
LOC724154	-1.38544	7.76e-23
LOC412035	-1.02281	9.32e-23
LOC409095	-2.25344	9.42e-23
LOC725960	-2.89483	1.08e-22
LOC725091	-1.04529	1.12e-22
LOC551508	-1.0056	1.97e-22
LOC552169	-1.11935	2.64e-22
LOC410648	-1.56029	3.05e-22
LOC413270	-2.10612	5.14e-22
LOC100576864	-1.03891	5.56e-22
LOC411685	-1.05801	6.08e-22
LOC726415	-1.04704	7.48e-22
LOC408622	-1.43978	9.04e-22
LOC411502	-1.3336	1.15e-21
LOC412832	-1.08951	1.31e-21
LOC725574	-2.95832	2.66e-21
LOC100578406	-1.14357	2.66e-21
LOC725284	-1.02603	2.67e-21
LOC102656154	-1.06407	4.03e-21
LOC724643	-1.20932	4.36e-21
LOC411458	-1.26976	5.84e-21
LOC724465	-1.36788	7.52e-21
LOC411238	-1.26058	7.52e-21
LOC551741	-1.47363	7.98e-21
LOC100578215	-1.48289	8.29e-21
LOC100578341	-1.38236	8.33e-21
LOC100576184	-2.2841	8.35e-21
LOC113219241	-4.38066	1.23e-20
LOC725078	-1.95012	1.95e-20
LOC726750	-2.59604	2.29e-20
LOC727335	-2.59061	3.28e-20
LOC724687	-1.44499	4.14e-20
LOC102655009	-9.73698	4.19e-20
LOC100578421	-2.15308	4.22e-20
LOC410534	-1.47631	5.85e-20
LOC724238	-1.20632	6.73e-20
LOC412839	-1.47713	7.52e-20
LOC551858	-1.28489	1.02e-19
LOC551581	-1.06714	1.45e-19
LOC410499	-1.69167	1.94e-19
LOC724915	-1.24677	1.99e-19
LOC725903	-4.09752	3.81e-19
LOC724196	-2.50796	4.29e-19
LOC552210	-1.22807	6.32e-19
LOC413691	-1.4985	7.3e-19
LOC409822	-1.00854	7.55e-19
LOC100578400	-4.06631	1.22e-18
LOC726158	-1.28424	1.35e-18
LOC100577106	-1.73239	1.58e-18
LOC408443	-1.09287	2.07e-18
LOC100578746	-1.33326	2.11e-18
LOC726394	-1.20327	2.35e-18
LOC413759	-1.10443	3.49e-18
LOC725791	-1.86802	3.53e-18
LOC411133	-1.61793	5.21e-18
LOC413500	-3.45882	6.63e-18
LOC409023	-1.001	7.41e-18
LOC408384	-1.03434	8.82e-18
LOC726051	-1.11605	9.23e-18
LOC410245	-1.62359	1.28e-17
LOC410304	-1.30404	1.35e-17
LOC411529	-1.25773	1.51e-17
LOC726506	-1.09137	1.75e-17
LOC412131	-1.00191	2.36e-17
LOC411845	-1.10437	2.44e-17
LOC100576146	-1.05455	4.86e-17
LOC107963961	-1.71711	5.59e-17
LOC725273	-3.23233	6.26e-17
LOC410994	-2.84501	7.14e-17
LOC552523	-1.30861	8.33e-17
LOC725204	-2.88614	1.35e-16
LOC408755	-1.07997	1.85e-16
LOC724995	-1.07953	2.29e-16
LOC100577142	-1.12839	3.25e-16
LOC411568	-1.21607	3.4e-16
LOC408398	-1.23117	5.9e-16
LOC411018	-1.25916	6.88e-16
LOC725532	-3.19147	8.26e-16
LOC100578011	-1.21274	1.08e-15
LOC411315	-1.017	1.1e-15
LOC100576903	-1.26879	1.34e-15
LOC551008	-1.1243	1.66e-15
LOC102655661	-1.33049	1.9e-15
LOC552096	-2.69188	2.08e-15
LOC551860	-1.03719	2.19e-15
LOC100578865	-1.21912	2.75e-15
LOC725366	-1.1836	4.64e-15
LOC413064	-1.08119	5.41e-15
LOC100576738	-4.12179	7.26e-15
LOC725589	-1.02333	7.64e-15
LOC100576487	-1.00215	8.63e-15
LOC551465	-2.58052	8.86e-15
LOC410920	-1.2082	1.05e-14
LOC726150	-3.73662	1.07e-14
LOC413020	-1.15731	2.93e-14
LOC408558	-1.07061	3.05e-14
LOC100576454	-1.11335	4.21e-14
LOC100578255	-1.30496	4.4e-14
LOC100577180	-1.02347	5.79e-14
LOC413638	-1.0203	7.75e-14
LOC410399	-1.90318	8.11e-14
LOC726761	-1.46959	1.29e-13
LOC550958	-1.11724	1.72e-13
LOC724422	-1.98424	2.17e-13
Twi	-1.93259	2.39e-13
Br-c	-1.09444	2.73e-13
LOC725798	-1.84419	3.12e-13
LOC107964236	-1.02503	3.35e-13
LOC413502	-3.00696	4.96e-13
LOC100577839	-4.31701	8.4e-13
LOC726252	-2.85921	1.46e-12
LOC100577974	-7.80351	1.53e-12
LOC725965	-2.70349	1.74e-12
LOC724760	-1.24673	2.22e-12
LOC411916	-1.2164	2.37e-12
LOC551263	-1.53569	2.71e-12
LOC100577220	-1.02245	3.56e-12
LOC552245	-1.18441	3.94e-12
LOC102656548	-1.76439	4.75e-12
LOC100578123	-4.22661	4.98e-12
LOC102656490	-1.21124	6.17e-12
LOC100578193	-5.88274	6.5e-12
LOC413333	-1.52942	7.88e-12
LOC725151	-2.19908	8.93e-12
LOC724457	-1.02332	9.15e-12
LOC100577499	-1.23321	1.77e-11
LOC413263	-1.03717	2.68e-11
LOC100576414	-2.04047	2.73e-11
LOC410747	-1.0609	3.18e-11
LOC100576836	-1.57799	3.51e-11
LOC412955	-1.6337	3.8e-11
LOC102654091	-1.37102	3.82e-11
LOC102656439	-1.09617	4.84e-11
LOC100577696	-1.01857	5.03e-11
LOC107965601	-5.63661	6.71e-11
LOC100577453	-4.52979	7.08e-11
LOC100577548	-1.21521	8.4e-11
LOC410627	-1.7738	9.48e-11
LOC413076	-2.8358	1.42e-10
LOC412310	-3.14176	1.47e-10
LOC100578085	-5.37229	2.97e-10
LOC410684	-1.33135	6.26e-10
LOC100577722	-1.21585	6.34e-10
Or2	-1.39083	7.77e-10
LOC726895	-1.05797	9.5e-10
LOC102653673	-3.1698	1.35e-09
LOC102654395	-1.05341	1.64e-09
LOC100577168	-1.56473	1.72e-09
LOC552340	-1.12286	1.85e-09
LOC408451	-1.32126	2.01e-09
LOC413168	-1.54186	2.13e-09
LOC412869	-1.6506	2.83e-09
LOC413637	-1.13391	2.87e-09
LOC102653961	-1.65082	2.93e-09
LOC411373	-3.95816	4.04e-09
LOC725334	-1.18631	4.81e-09
LOC100577073	-1.54593	5.1e-09
LOC411452	-1.75709	5.3e-09
LOC408917	-1.34804	6.47e-09
LOC102655463	-1.33433	6.69e-09
LOC413833	-1.50422	7.28e-09
LOC552459	-1.07946	7.28e-09
LOC100577717	-2.46981	7.63e-09
LOC724250	-1.35023	7.76e-09
LOC113218759	-1.42013	1.2e-08
LOC725511	-1.12515	1.58e-08
LOC102656792	-3.26918	1.87e-08
LOC725814	-1.07733	2.03e-08
LOC100577541	-2.20093	2.4e-08
LOC107965231	-1.1309	3.13e-08
LOC406081	-1.74446	3.46e-08
LOC107963984	-3.21352	3.62e-08
LOC102653596	-2.46377	3.74e-08
LOC107964944	-8.71526	3.98e-08
LOC410202	-1.64298	4.55e-08
LOC726125	-4.43628	4.87e-08
LOC726677	-1.32928	5.83e-08
LOC100577537	-3.13893	6.96e-08
LOC102656505	-8.24927	7.86e-08
LOC551179	-1.51416	8.92e-08
LOC408364	-1.42571	9.28e-08
LOC102656766	-8.22567	9.31e-08
LOC552100	-2.25137	1.18e-07
LOC113219327	-1.93776	1.2e-07
LOC102655102	-1.81689	1.22e-07
LOC102656271	-1.22741	1.26e-07
LOC412569	-1.56013	2.08e-07
LOC113219092	-1.75358	2.7e-07
LOC410913	-1.74896	3.04e-07
LOC102655670	-2.48145	3.78e-07
LOC410432	-1.4835	4.7e-07
LOC102653952	-1.19976	4.83e-07
LOC113218939	-1.25511	9.05e-07
LOC100578084	-2.12942	1.04e-06
LOC100577544	-1.96719	1.79e-06
LOC100576949	-1.672	2.61e-06
LOC107965005	-4.23337	3.31e-06
LOC550922	-1.10106	5.86e-06
LOC725327	-7.6481	5.99e-06
LOC107964328	-1.00843	6.59e-06
LOC100579007	-2.82965	1.04e-05
LOC100576814	-2.31746	1.27e-05
LOC411893	-2.18424	1.28e-05
LOC102656397	-1.13405	1.35e-05
LOC552069	-1.12997	1.39e-05
LOC102654481	-2.96543	1.58e-05
LOC726288	-2.12887	1.87e-05
LOC726743	-1.53339	1.95e-05
LOC100576307	-1.16392	2.36e-05
LOC726855	-1.19053	2.43e-05
LOC410683	-2.42562	3.02e-05
LOC724698	-1.16863	3.51e-05
LOC102653658	-1.3644	4.91e-05
LOC725053	-2.8665	5.47e-05
LOC102656640	-3.29256	6.42e-05
LOC107965348	-3.05418	6.53e-05
LOC102655054	-1.3541	6.79e-05
LOC409162	-1.23742	9e-05
LOC410438	-3.13156	0.000110399
LOC552561	-1.1792	0.000112862
LOC102653910	-2.66917	0.000113406
LOC724767	-1.41007	0.000137322
LOC409801	-1.21119	0.000142831
LOC724175	-1.36663	0.000150717
LOC413256	-1.95576	0.000157128
LOC408295	-1.45716	0.000161021
LOC552238	-1.3004	0.000183419
LOC413125	-1.05701	0.000195808
LOC726861	-1.12	0.000220171
LOC113218582	-1.70773	0.000226138
LOC102654894	-1.26054	0.00024147
LOC102654783	-2.94575	0.000247948
LOC411414	-1.03554	0.000268228
LOC727035	-1.40915	0.000279617
HEX70b	-1.29325	0.000308199
LOC100577069	-3.25357	0.000396116
LOC102654008	-2.85005	0.000418248
LOC412775	-1.24363	0.00048933
LOC410746	-1.06775	0.000511821
LOC552689	-1.03677	0.000537596
LOC724391	-1.44314	0.000561133
LOC411374	-4.31297	0.000618882
LOC102655131	-1.53585	0.000680132
LOC102656637	-1.68995	0.00069376
LOC107965072	-1.69075	0.000765139
LOC411023	-1.71536	0.000788378
LOC102655788	-1.34296	0.00110667
LOC102653780	-1.12408	0.00122553
LOC100576271	-1.26971	0.00128135
Y-e3	-1.03816	0.00133966
LOC727598	-1.94415	0.0013866
LOC100576555	-1.55848	0.00160054
LOC102655636	-2.08279	0.00162991
LOC102654930	-1.71367	0.00168666
LOC412641	-1.46184	0.00221832
LOC113218662	-5.57227	0.00235973
LOC725215	-2.28871	0.00239811
LOC725988	-2.46712	0.00257479
LOC100576505	-1.96361	0.00259175
LOC100576212	-2.5842	0.0029841
LOC726352	-1.5483	0.00314717
LOC102653663	-1.557	0.00374421
LOC551621	-1.08294	0.00381648
LOC100576881	-2.00342	0.00444123
LOC411712	-1.85672	0.00523989
LOC100578060	-1.75876	0.00593291
LOC410657	-1.16296	0.00613534
LOC724752	-1.86979	0.00681708
LOC727164	-2.2235	0.00774359
LOC107964069	-1.7794	0.00783125
LOC102654053	-5.81353	0.00816804
LOC102656170	-2.41628	0.00824179
LOC113219257	-1.47229	0.00859334
nAChRb2	-1.15355	0.00920878
LOC724539	-1.14816	0.00954448
