# Supplementary material for: DWV Infection in vitro Using Honey Bee Pupal Tissue
Source: Front Microbiol. 2021 Feb 10;12:631889. doi: 10.3389/fmicb.2021.631889 (PMC7902917; doi:10.3389/fmicb.2021.631889)
Supplement: Supplementary file 6 [file Table_2.XLSX]

## Sheet: Up-regulated genes
GO terms enriched with the up-regulated genes in the heads of brown thorax pupae
GO term	Count	%	P-value
GO:0016021~integral component of membrane	334	25.7915	2.05736e-14
GO:0042302~structural constituent of cuticle	25	1.9305	2.10811e-13
GO:0006030~chitin metabolic process	15	1.1583	2.88692e-07
GO:0005328~neurotransmitter:sodium symporter activity	10	0.772201	1.04882e-06
GO:0008061~chitin binding	17	1.31274	1.11336e-06
GO:0005215~transporter activity	20	1.5444	6.71016e-06
GO:0005576~extracellular region	33	2.54826	2.33921e-05
GO:0020037~heme binding	19	1.46718	6.52569e-05
GO:0004930~G-protein coupled receptor activity	18	1.38996	0.000137913
GO:0045202~synapse	7	0.540541	0.000361623
GO:0016831~carboxy-lyase activity	7	0.540541	0.000963168
GO:0005201~extracellular matrix structural constituent	5	0.3861	0.00289946
GO:0030054~cell junction	10	0.772201	0.00292911
GO:0055085~transmembrane transport	19	1.46718	0.00320553
GO:0007602~phototransduction	4	0.30888	0.00382468
GO:0018298~protein-chromophore linkage	4	0.30888	0.00382468
GO:0006520~cellular amino acid metabolic process	6	0.46332	0.00450575
GO:0005975~carbohydrate metabolic process	17	1.31274	0.00471391
GO:0016614~oxidoreductase activity, acting on CH-OH group of donors	9	0.694981	0.00486009
GO:0030170~pyridoxal phosphate binding	12	0.926641	0.0051251
GO:0009881~photoreceptor activity	4	0.30888	0.00696944
GO:0005891~voltage-gated calcium channel complex	4	0.30888	0.00903098
GO:0050660~flavin adenine dinucleotide binding	14	1.08108	0.00942943
GO:0035556~intracellular signal transduction	13	1.00386	0.0100797
GO:0005230~extracellular ligand-gated ion channel activity	6	0.46332	0.0109849
GO:0004383~guanylate cyclase activity	5	0.3861	0.0110128
GO:0005267~potassium channel activity	5	0.3861	0.0178973
GO:0016788~hydrolase activity, acting on ester bonds	7	0.540541	0.0180051
GO:0005886~plasma membrane	25	1.9305	0.0281372
GO:0009166~nucleotide catabolic process	3	0.23166	0.0287119
GO:0016020~membrane	14	1.08108	0.0298854
GO:0006979~response to oxidative stress	5	0.3861	0.0354211
GO:0005249~voltage-gated potassium channel activity	5	0.3861	0.0382705
GO:0005245~voltage-gated calcium channel activity	3	0.23166	0.042594

## Sheet: Down-regulated genes
GO terms enriched with the down-regulated genes in the heads of brown thorax pupae
GO term	Count	%	P-value
GO:0007275~multicellular organism development	20	3.84615	4.12e-15
GO:0043565~sequence-specific DNA binding	30	5.76923	1.73e-11
GO:0006355~regulation of transcription, DNA-templated	28	5.38462	2.72e-09
GO:0005634~nucleus	50	9.61538	1.68e-07
GO:0006351~transcription, DNA-templated	16	3.07692	0.00016
GO:0003700~transcription factor activity, sequence-specific DNA binding	16	3.07692	0.000262
GO:0005578~proteinaceous extracellular matrix	7	1.34615	0.000464
GO:0016055~Wnt signaling pathway	5	0.961538	0.00160452
GO:0005200~structural constituent of cytoskeleton	5	0.961538	0.00426221
GO:0007076~mitotic chromosome condensation	3	0.576923	0.0074649
GO:0000796~condensin complex	3	0.576923	0.00835379
GO:0005874~microtubule	7	1.34615	0.00857315
GO:0007017~microtubule-based process	5	0.961538	0.0112617
GO:0016705~oxidoreductase activity, acting on paired donors, with incorporation or reduction of molecular oxygen	6	1.15385	0.0208028
GO:0005506~iron ion binding	7	1.34615	0.029555
GO:0006811~ion transport	4	0.769231	0.0374559
GO:0005921~gap junction	3	0.576923	0.0375065
GO:0005262~calcium channel activity	3	0.576923	0.0451861
